# Supplementary material for: Succession of microbial community composition and secondary metabolism during marine biofilm development
Source: ISME Commun. 2024 Jan 20;4(1):ycae006. doi: 10.1093/ismeco/ycae006 (PMC10881302; doi:10.1093/ismeco/ycae006)
Supplement: Supplementary_Table_2_ycae006 [file supplementary_table_2_ycae006.xlsx]

## Sheet: Sheet1
Supplementary Table 2. MASST search table of pseudanes found and described in this study. MassIVE links to datasets where features are found as well as the MASST workflow links are available here.
Pseudane	Mass	Number of datasets found in	Detected in marine related samples	Source	Most common	MASST workflow
VII	2441696	40	No	NA	P. aeruginosa	UCSD Computational Mass Spectrometry Website
VIII	2581857	22	No	NA	P. aeruginosa	UCSD Computational Mass Spectrometry Website
IX	2722011	35	https://gnps.ucsd.edu/ProteoSAFe/result.jsp?task=eb427ad78b5d455193f5c4c32f0e2f30&view=advanced_view;	Pseudoalteromonas strain collection	P. aeruginosa	UCSD Computational Mass Spectrometry Website
X	286217	45	https://gnps.ucsd.edu/ProteoSAFe/result.jsp?task=02f3b5c48a1d4567befb9f6f530abc23&view=advanced_view	Tunicates	P. aeruginosa	UCSD Computational Mass Spectrometry Website
XI	3002327	34	https://gnps.ucsd.edu/ProteoSAFe/result.jsp?task=eb427ad78b5d455193f5c4c32f0e2f30&view=advanced_view;	Pseudoalteromonas strain collection	P. aeruginosa	UCSD Computational Mass Spectrometry Website
XIII	328264	18	No	NA	P. aeruginosa	UCSD Computational Mass Spectrometry Website
uIX	2701856	27	No	NA	P. aeruginosa	UCSD Computational Mass Spectrometry Website
uX	284201	45	https://gnps.ucsd.edu/ProteoSAFe/result.jsp?task=02f3b5c48a1d4567befb9f6f530abc23&view=advanced_view;https://gnps.ucsd.edu/ProteoSAFe/result.jsp?task=c6c52f892e2145d8a867d270ef386a02&view=advanced_view	Tunicates;Coral	P. aeruginosa	UCSD Computational Mass Spectrometry Website
uXI	2982173	29	No	NA	P. aeruginosa	UCSD Computational Mass Spectrometry Website
uXII	3122329	20	https://gnps.ucsd.edu/ProteoSAFe/result.jsp?task=e48af3a0114f41b5a49b787324f4debe&view=advanced_view; https://gnps.ucsd.edu/ProteoSAFe/result.jsp?task=f1e5e5f5a5464c468dd8f27a78df0078&view=advanced_view	Marine specimen collection; Environmental samples (Daniel Petras)	P. aeruginosa	UCSD Computational Mass Spectrometry Website
uXIII	3262482	32	No	NA	P. aeruginosa	UCSD Computational Mass Spectrometry Website
uXV	3542794	24	No	NA	P. aeruginosa	UCSD Computational Mass Spectrometry Website
dihydroxlyated-monounsaturated derivative 1	3302065	0	No	NA		UCSD Computational Mass Spectrometry Website
